# Supplementary material for: Characterization of the five Amanita complete mitochondrial genome and the phylogenetic relationship with other Amanita fungi
Source: BMC Genomics. 2025 Sep 29;26:877. doi: 10.1186/s12864-025-12103-w (PMC12482551; doi:10.1186/s12864-025-12103-w)
Supplement: Supplementary file 1 — Supplementary Material 1. [file 12864_2025_12103_MOESM1_ESM.xlsx]

## Sheet: S1
The raw Illumina HiSeq 4000 reads of 5 Amanita
	Amanita eijii	Amanita pallidorosea.	Amanita oberwinklerana	Amanita rimosa	Amanita sinocitrina
Mean	150bp	150bp	150bp	150bp	150bp
Sequences	80057078	81158268	72188590	74979318	87885520
Confidence Mean	35.7	35.7	35.6	35.8	35.2
Expected Errors	30953298	29784820	29112315	25458122	45833967
Error Free Odds	<0.0001%	<0.0001%	<0.0001%	<0.0001%	<0.0001%
At least Q20	0.972	0.973	0.971	0.976	0.961
At least Q30	0.92	0.926	0.919	0.932	0.898
At least Q40	0	0	0	0	0
GC	0.42	0.457	0.447	0.409	0.452
AT	0.58	0.543	0.553	0.591	0.548

## Sheet: S2
Table S1 Species, and GenBank accession number used for phylogenetic analysis in this study
Species	GenBank accession number	Order
Amanita eijii	PP_409005	Amanitaceae	Agaricales
Amanita oberwinklerana	PP_409003
Amanita pallidorosea	PP_978973
Amanita rimosa	PP_978972
Amanita sinocitrina	PP_409004
Amanita muscaria	NC_045199
Amanita sinensis	NC_058596
Amanita inopinata	NC_045198
Amanita phalloides	NC_045200
Amanita pseudoporphyria	NC_045194
Amanita basii	NC_045195
Amanita bisporigera	NC_045196
Amanita brunnescens	NC_045197
Amanita thiersii	NC_045201
Volvariella volvacea	NC_044971	Pluteaceae
Tricholoma terreum	NC_046500	Tricholomataceae
Tricholoma flavovirens	NC_046501
Tricholoma saponaceum	NC_046502
Tricholoma matsutake	NC_028135
Hypsizygus marmoreus	NC_042219	Lyophyllaceae
Myochromella boudieri	NC_039441
Lyophyllum decastes	NC_038223
Lyophyllum shimeji	NC_038224
Tricholomella constricta	NC_039443
Asterophora parasitica	NC_039439
Stropharia rugosoannulata	AP_019006	Agaricaceae
Coprinus comatus	NC_059951
Macrolepiota fuliginosa	NC_045202
Cyathus jiayuguanensis	NC_072523	Nidulariaceae
Cyathus pallidus	NC_079580
Cyathus stercoreus	NC_079581
Cyathus striatus	NC_072522
Gymnopilus junonius	NC_057300	Hymenogastraceae
Cyclocybe aegerita	NC_057071	Bolbitiaceae
Laccaria amethystina	NC_042772	Hydnangiaceae
Laccaria bicolor	NC_042773
Coprinellus micaceus	NC_057083	Psathyrellaceae
Schizophyllum commune	NC_003049	Schizophyllaceae
Moniliophthora perniciosa	NC_005927	Marasmiaceae
Moniliophthora roreri	NC_015400
Omphalotus japonicus	NC_049125	Omphalotaceae
Lentinula edodes	NC_018365
Flammulina velutipes	NC_021373	Physalacriaceae
Armillaria sinapina	NC_042229
Desarmillaria tabescens	NC_042769
Armillaria borealis	NC_042230
Armillaria solidipes	NC_042231
Pleurotus citrinopileatus	NC_036998	Pleurotaceae
Pleurotus cornucopiae	NC_038091
Pleurotus eryngii	NC_033533
Pleurotus giganteus	NC_062374
Pleurotus platypus	NC_036999
Hygrophorus russula	NC_039589	Hygrophoraceae
Clavaria fumosa	NC_056336	Clavariaceae
Auricularia auricula-judae	NC_058230	Auriculariaceae	Auriculariales
Auricularia cornea	NC_068802

## Sheet: S3
Table S2. Nucleotide composition of the mitogenome of 14 Amanita species.
	A. basii	A. bisporigera	A. brunnescens	A. eijii	A. inopinata	A. muscaria	A. oberwinklerana	A. pallidorosea	A. phalloides	A. pseudoporphyria	A. rimosa	A. sinensis	A. sinocitrina	A. thiersii
sizes	37341	76761	62533	52626	59691	62233	57324	99949	101106	52733	96015	69078	72700	137428
PCGS	14133	23597	19651	12909	16264	23501	15063	37263	33424	16101	34160	14772	22255	39524
tRNA	1878	2024	2098	1878	1955	2024	2020	1999	2024	1881	2074	2095	1951	2096
rRNA	5379	7083	5378	5379	5448	6425	4948	9628	10446	5359	7067	5343	6206	12816
A+T%	76.6	74.3	76.4	73.8	72.4	76.3	76.9	74.3	75.4	75.5	75.1	76.8	75.6	76
G+C%	23.4	25.7	23.6	26.2	27.6	23.7	23.1	25.7	24.6	24.5	24.9	23.2	24.4	24
AT skew	-0.023	-0.008	-0.01	-0.008	0.011	-0.009	0.001	0.009	0.008	-0.013	0.001	-0.026	0.006	0.005
GC skew	0.047	0.015	0.029	0.038	0.029	0.034	0.03	0.027	0.041	0.032	-0.004	0.004	-0.008	0.025
Introns	0	8	4	0	1	7	0	23	20	1	17	0	8	22

## Sheet: S4
Table S3. The relative synonymous codon usage of 15 PCGs of 14 Amanita
codon	Amino acid	Amanita basii	Amanita bisporigera	Amanita brunnescens	Amanita eijii	Amanita inopinata	Amanita muscaria	Amanita oberwinklerana	Amanita pallidorosea	Amanita phalloides	Amanita pseudoporphyria	Amanita rimosa	Amanita sinensis	Amnaita sinocitrina	Amanita thiersii
GCA	A	106	47	66	41	25	49	74	102	66	92	80	92	43	109
GCC	A	13	18	25	13	14	10	21	32	26	16	31	15	16	34
GCG	A	7	11	11	2	3	6	3	20	13	5	15	3	7	17
GCT	A	163	138	171	98	31	156	195	210	92	198	179	179	78	177
TGC	C	2	25	56	62	121	31	1	70	99	1	48	1	87	56
TGT	C	30	64	74	89	140	90	34	140	183	40	109	31	163	96
GAC	D	9	28	11	11	13	24	6	45	37	5	36	7	25	60
GAT	D	102	179	124	91	48	190	122	240	210	123	200	120	92	255
GAA	E	102	170	114	71	45	173	111	250	186	134	203	110	94	253
GAG	E	11	62	10	6	18	45	1	69	64	2	61	8	18	112
TTC	F	160	143	176	132	137	146	150	243	225	162	208	144	184	246
TTT	F	207	354	402	288	374	383	233	626	679	244	605	240	534	699
GGA	G	148	110	115	77	34	110	140	202	128	145	188	148	63	180
GGC	G	3	10	6	8	18	7	2	34	34	4	14	1	24	34
GGG	G	14	21	19	15	17	24	13	45	40	9	35	11	36	42
GGT	G	150	135	133	79	30	138	158	198	106	173	191	153	80	201
CAC	H	28	33	27	24	20	38	21	44	37	30	42	19	33	75
CAT	H	58	99	69	42	29	103	73	137	99	70	120	70	59	167
ATA	I	203	355	307	173	140	347	249	564	397	277	526	236	250	546
ATC	I	49	95	82	91	113	86	50	213	197	47	181	50	157	189
ATT	I	291	437	414	353	448	432	287	651	689	298	642	283	487	645
AAA	K	143	360	295	176	185	360	196	731	638	215	619	171	368	713
AAG	K	11	105	68	41	96	82	4	183	180	14	169	8	112	230
CTA	L	58	179	103	54	32	152	60	216	142	83	208	70	73	291
CTC	L	4	51	17	20	39	41	1	58	66	2	51	1	27	83
CTG	L	7	78	14	11	11	57	2	66	58	8	53	4	23	115
CTT	L	59	172	118	91	125	157	59	200	215	54	234	54	132	253
TTA	L	572	598	521	367	187	609	612	914	590	601	895	586	396	871
TTG	L	20	130	59	37	49	115	12	141	134	21	117	19	79	205
ATG	M	90	147	81	58	43	135	96	224	136	99	185	93	94	233
AAC	N	27	102	60	71	129	84	27	176	199	31	139	25	116	170
AAT	N	213	396	350	299	372	436	261	634	629	277	605	254	412	622
CCA	P	48	53	52	42	20	46	46	87	64	60	72	50	40	76
CCC	P	2	14	8	6	20	9	4	21	23	5	23	4	11	33
CCG	P	3	10	9	5	0	11	2	16	16	3	8	4	5	21
CCT	P	119	104	92	62	21	120	12	172	97	126	154	120	59	164
CAA	Q	104	166	113	76	32	165	115	213	156	119	198	114	65	242
CAG	Q	9	76	17	13	9	82	6	78	55	9	61	6	32	128
AGA	R	97	114	126	102	117	120	94	283	274	109	217	99	187	247
AGG	R	2	27	66	76	127	35	2	90	163	1	85	0	119	103
CGA	R	0	29	18	8	17	19	8	41	28	8	44	6	19	48
CGC	R	0	5	8	6	10	2	1	13	16	1	8	0	16	13
CGG	R	0	13	8	7	21	8	0	23	17	1	18	0	13	34
CGT	R	0	12	5	7	6	11	3	19	20	1	16	1	10	33
AGC	S	4	31	89	97	157	25	12	89	169	11	96	7	103	83
AGT	S	100	123	141	126	149	133	110	242	224	113	214	119	166	197
TCA	S	114	126	111	113	112	127	122	206	180	129	179	110	149	211
TCC	S	7	35	48	41	69	37	6	69	96	6	71	13	63	74
TCG	S	5	27	21	3	3	24	7	38	29	7	19	1	11	55
TCT	S	172	238	163	143	97	235	182	312	253	199	264	184	140	305
ACA	T	119	100	121	118	83	114	125	196	165	112	170	117	115	174
ACC	T	11	46	49	45	75	41	10	77	96	14	55	8	80	81
ACG	T	5	20	16	2	6	13	4	41	32	5	21	3	10	49
ACT	T	139	153	109	107	91	146	146	256	183	167	230	148	117	258
GTA	V	184	185	158	102	35	179	195	240	125	197	243	181	93	253
GTC	V	2	26	11	7	21	17	0	35	41	3	31	4	18	57
GTG	V	17	49	32	18	5	43	24	64	23	28	38	21	14	86
GTT	V	93	138	106	73	55	148	97	235	176	104	207	94	102	248
TGA	W	0	62	41	41	81	53	0	96	135	0	0	0	86	145
TGG	W	53	78	100	87	141	84	53	136	171	58	115	52	131	130
TAC	Y	24	95	85	75	118	95	34	150	206	39	150	30	128	204
TAT	Y	203	375	295	233	326	411	197	595	590	219	476	207	445	618

## Sheet: S5
Table S4. The repetitive sequence of 14 Amanita
Amanita eijii
Indices	Period	Copy	Consensus	Percent	Percent	Score	A	C	G	T	Entropy
	Size	Number	Size	Matches	Indels						(0-2)
7637--7663	12	2.2	12	100	0	54	7	48	0	44	1.31
11710--11753	12	3.7	12	96	0	79	68	6	0	25	1.14
11713--11753	6	6.8	6	88	0	64	68	4	0	26	1.1
14977--15009	15	2.1	16	94	5	59	24	3	12	60	1.46
22538--22572	16	2.1	17	89	5	54	22	0	2	74	0.95
22592--22632	16	2.5	17	74	22	50	56	0	2	41	1.13
26203--26233	14	2.2	14	94	0	53	58	0	0	41	0.98
27962--28000	16	2.4	16	87	8	53	17	0	2	79	0.84
28960--28995	18	2.1	18	89	5	56	72	0	2	25	0.98
35830--35872	21	2	21	82	8	52	48	6	0	44	1.29
37572--37617	25	1.9	24	91	8	76	26	4	6	63	1.38
38273--38325	19	2.7	21	74	8	58	52	0	0	47	1
46283--46316	17	1.9	17	88	5	50	32	11	0	55	1.36
47877--47901	12	2.1	12	100	0	50	48	0	8	44	1.32
50842--50878	16	2.4	16	90	4	58	43	0	2	54	1.14
Amanita pallidorosea
Indices	Period	Copy	Consensus	Percent	Percent	Score	A	C	G	T	Entropy
	Size	Number	Size	Matches	Indels						(0-2)
14756--14808	21	2.6	21	81	3	54	49	1	5	43	1.37
17188--17226	17	2.4	16	87	8	60	30	38	15	15	1.88
21397--21428	10	3.2	10	95	0	55	71	0	0	28	0.86
21395--21432	15	2.3	18	82	17	55	68	0	0	31	0.9
24943--24983	7	5.9	7	100	0	82	73	0	12	14	1.11
26555--26587	15	2.1	16	88	5	50	27	3	12	57	1.49
32386--32410	13	1.9	13	100	0	50	72	8	4	16	1.24
39889--39930	21	2	21	81	9	50	33	16	0	50	1.46
41025--41054	10	3	10	100	0	60	50	0	0	50	1
42123--42156	18	1.9	17	88	5	50	47	0	0	52	1
42372--42426	20	2.7	20	91	2	83	72	1	0	25	0.94
42382--42429	13	3.5	13	75	10	51	75	0	0	25	0.81
58314--58357	5	8.6	5	80	5	52	38	2	2	56	1.24
61230--61289	26	2.2	27	80	14	70	53	5	0	41	1.23
63765--63793	11	2.7	11	94	5	51	34	0	0	65	0.93
65314--65344	15	2.1	15	93	0	53	16	3	0	80	0.83
66183--66235	22	2.3	24	71	18	58	52	0	3	43	1.19
66190--66234	22	2.1	21	88	12	65	55	0	4	40	1.2
66631--66675	21	2.1	21	87	4	63	60	0	2	37	1.09
73426--73454	7	4.1	7	100	0	58	31	27	27	13	1.94
78959--79004	7	6.6	7	87	0	65	43	30	26	0	1.55
78964--79000	14	2.6	14	100	0	74	35	37	27	0	1.57
79339--79388	18	2.7	18	93	3	82	64	4	4	28	1.3
87275--87326	24	2.2	24	83	10	63	55	3	0	40	1.18
87392--87446	20	2.6	22	76	23	57	72	0	7	20	1.07
87916--87950	12	2.8	12	86	4	52	82	0	5	11	0.82
88319--88378	3	20.3	3	76	10	61	66	0	1	31	1.01
89254--89287	17	1.9	18	94	5	61	70	2	0	26	1.01
89952--90011	21	2.9	20	80	7	66	55	10	5	30	1.54
91908--91947	13	2.9	14	85	7	55	75	0	2	22	0.93
92944--92977	6	5.7	6	96	0	50	26	0	0	73	0.83
93345--93439	6	15.7	6	91	2	154	51	12	0	35	1.4
97908--97963	28	2	29	82	10	71	30	8	0	60	1.27
98339--98384	14	3.5	13	81	18	60	73	8	0	17	1.07
Amanita oberwinklerana
Indices	Period	Copy	Consensus	Percent	Percent	Score	A	C	G	T	Entropy
	Size	Number	Size	Matches	Indels						(0-2)
2336--2387	17	2.9	17	74	8	50	46	0	7	46	1.31
9279--9317	15	2.6	15	91	0	60	48	2	2	46	1.29
12236--12287	15	3.2	15	77	17	50	42	0	0	57	0.98
12231--12288	23	2.6	22	82	12	66	44	1	0	53	1.1
26425--26460	17	2.1	17	90	10	56	61	2	5	30	1.33
30326--30367	21	2	22	81	13	52	57	0	9	33	1.31
36187--36235	18	2.7	18	80	0	62	30	28	10	30	1.9
42523--42596	16	4.4	16	67	9	58	37	8	1	52	1.4
42530--42633	51	2.1	50	92	1	172	34	9	1	53	1.45
46687--46717	15	2.1	14	94	5	53	54	0	0	45	0.99
47201--47243	19	2.3	18	84	4	59	41	2	2	53	1.26
55100--55136	18	2.1	18	94	0	65	51	8	5	35	1.55
Amanita sinocitrina
Indices	Period	Copy	Consensus	Percent	Percent	Score	A	C	G	T	Entropy
	Size	Number	Size	Matches	Indels						(0-2)
8497--8531	17	1.9	17	88	11	52	51	0	2	45	1.16
9337--9383	15	3.3	15	74	14	55	53	2	0	44	1.12
10952--11055	18	5.8	18	85	8	142	71	0	0	28	0.87
10952--11019	9	7.6	9	72	18	61	73	0	0	26	0.83
10954--11064	9	12.8	8	68	20	55	71	0	0	27	0.92
12231--12270	8	5	8	100	0	80	37	0	12	50	1.41
12743--12779	10	3.5	11	89	10	60	45	0	0	54	1
12743--12787	10	4.4	10	84	13	56	46	0	2	51	1.13
14368--14407	12	3.5	11	86	10	53	62	0	0	37	0.95
15736--15792	20	2.8	20	77	20	64	68	0	1	29	1
15749--15779	15	2.1	15	100	0	62	67	0	0	32	0.91
15844--15877	10	3.4	10	91	0	50	64	0	11	23	1.26
17403--17442	18	2.2	19	86	4	55	55	0	5	40	1.22
17987--18020	17	1.9	18	88	5	52	50	5	0	44	1.26
18391--18423	17	2	17	94	5	59	66	0	0	33	0.92
18391--18446	25	2.3	27	79	20	77	66	0	0	33	0.92
18825--18856	15	2.1	16	94	5	57	28	0	12	59	1.34
22288--22332	14	3.2	14	87	0	63	33	0	2	64	1.06
24702--24751	6	8.3	6	90	0	82	64	0	0	36	0.94
24700--24759	12	5.1	12	86	9	63	58	0	0	41	0.98
41965--42011	24	2	24	84	8	62	36	4	2	57	1.3
41991--42030	18	2.2	19	86	8	57	45	5	0	50	1.23
43483--43544	28	2.3	26	72	10	61	27	3	0	69	1.04
44255--44291	18	2.1	19	90	10	60	48	0	0	51	1
44804--44829	13	2	13	100	0	52	69	0	0	30	0.89
47362--47422	26	2.3	26	85	0	86	44	0	1	54	1.1
51227--51280	23	2.4	24	90	6	78	40	7	7	44	1.6
51507--51532	13	2	13	100	0	52	53	0	7	38	1.3
51959--51985	13	2.1	13	100	0	54	70	0	0	29	0.88
52276--52327	21	2.5	19	82	11	59	76	0	5	17	0.97
57604--57639	6	6	6	90	0	54	30	2	0	66	1.06
57946--57979	16	2	18	88	11	54	61	0	0	38	0.96
59119--59160	19	2.2	19	91	0	66	47	7	2	42	1.43
59194--59243	21	2.4	21	89	0	82	36	10	6	48	1.61
59603--59641	15	2.6	15	79	0	51	69	2	0	28	1.02
59891--59932	21	2	21	81	9	50	42	0	4	52	1.22
61290--61357	14	5	13	70	20	50	60	0	1	38	1.06
61306--61355	25	2	25	88	0	73	62	0	0	38	0.96
61979--62009	14	2.1	15	94	5	55	22	0	0	77	0.77
61998--62048	20	2.4	21	83	9	77	37	0	0	62	0.95
62575--62603	15	1.9	15	100	0	58	13	0	10	75	1.04
62575--62611	15	2.5	15	90	0	56	16	0	8	75	1.02
62943--62982	19	2.2	19	90	4	64	35	0	0	65	0.93
64894--64938	19	2.3	20	82	17	60	15	0	8	75	1.03
70759--70797	6	6.2	6	88	11	60	15	0	5	79	0.9
70760--70797	13	2.9	13	100	0	76	15	0	5	78	0.91
71062--71105	21	2	23	86	8	65	61	2	0	36	1.09
Amanita rimosa
Indices	Period	Copy	Consensus	Percent	Percent	Score	A	C	G	T	Entropy
	Size	Number	Size	Matches	Indels						(0-2)
368--392	9	2.8	9	100	0	50	20	20	0	60	1.37
4409--4451	17	2.5	17	92	0	68	37	0	6	55	1.27
4935--4982	23	2.1	23	85	11	64	54	12	6	27	1.61
15136--15188	21	2.6	21	81	3	54	47	1	5	45	1.37
16422--16454	16	2.1	16	88	11	50	57	6	6	30	1.47
29754--29786	15	2.1	16	94	5	59	30	3	12	54	1.52
37473--37519	19	2.3	22	82	10	55	8	2	8	80	0.97
49871--49910	19	2.1	19	90	0	62	30	0	0	70	0.88
57828--57857	16	1.9	15	93	6	51	30	0	0	70	0.88
58152--58190	5	8	5	88	5	62	58	0	0	41	0.98
62391--62431	21	2	21	85	9	57	53	4	0	41	1.22
76330--76362	15	2.2	15	94	0	57	36	0	0	63	0.95
83202--83241	3	13.3	3	83	0	53	65	0	0	35	0.93
84586--84635	7	8	6	77	22	50	64	4	2	30	1.23
84593--84625	14	2.4	14	94	0	57	66	3	3	27	1.21
86413--86454	10	4	10	84	9	57	73	0	0	26	0.83
86413--86465	21	2.5	22	81	12	65	69	0	0	30	0.88
87711--87748	6	6.3	6	93	0	67	47	18	0	34	1.49
87725--87763	12	2.9	15	85	14	50	48	15	5	30	1.66
95871--95911	10	3.9	10	87	12	64	73	7	0	19	1.07
95875--95910	12	3.2	12	92	7	58	75	8	0	16	1.04
95868--95913	17	2.8	17	80	6	51	73	6	0	19	1.04
Amanita pseudoporphyria
Indices	Period	Copy	Consensus	Percent	Percent	Score	A	C	G	T	Entropy
	Size	Number	Size	Matches	Indels						(0-2)
9278--9333	25	2.3	25	78	9	62	42	5	1	50	1.35
9411--9443	11	2.9	11	95	4	57	72	6	3	18	1.18
12515--12552	15	2.4	16	91	8	60	23	2	15	57	1.51
35984--36039	21	2.7	21	82	0	58	66	3	12	17	1.39
36032--36100	12	5.8	12	85	0	75	68	1	14	15	1.29
36048--36100	6	8.8	6	91	0	88	69	0	15	15	1.19
39829--39869	18	2.3	19	79	12	50	36	4	0	58	1.2
Amanita basii
Indices	Period	Copy	Consensus	Percent	Percent	Score	A	C	G	T	Entropy
	Size	Number	Size	Matches	Indels						(0-2)
1536--1790	127	2	127	100	0	510	35	16	7	40	1.78
2398--2428	15	2.1	14	94	5	53	58	0	0	41	0.98
7494--7548	27	2	27	82	6	67	38	14	5	41	1.69
9070--9110	22	1.9	21	85	5	55	60	9	0	29	1.28
9250--9279	15	1.9	16	93	6	53	23	3	13	60	1.48
10106--10147	20	2.1	20	82	8	50	61	2	0	35	1.09
12301--12336	18	2	18	89	10	56	33	2	19	44	1.65
Amanita bisporigera
Indices	Period	Copy	Consensus	Percent	Percent	Score	A	C	G	T	Entropy
	Size	Number	Size	Matches	Indels						(0-2)
4198--4229	15	2.1	15	100	0	64	6	59	0	34	1.23
4244--4284	7	5.9	7	94	0	73	43	2	43	9	1.5
4244--4284	21	2	21	100	0	82	43	2	43	9	1.5
4373--4420	21	2.2	22	85	10	64	31	4	6	58	1.42
4953--4997	22	2	22	83	8	56	64	0	2	33	1.06
8770--8802	3	11	3	100	0	66	0	33	0	66	0.92
11401--11439	11	3.2	12	82	10	53	28	0	0	71	0.86
12490--12546	5	11.4	5	100	0	114	78	0	0	21	0.74
15553--15594	5	8.4	5	83	0	57	4	57	0	38	1.2
15597--15637	7	5.9	7	100	0	82	43	0	43	12	1.41
16587--16619	15	2.1	16	88	5	50	27	3	12	57	1.49
20209--20247	17	2.3	17	86	0	51	38	0	20	41	1.53
26856--26900	19	2.3	19	84	7	54	73	4	0	22	1.01
29668--29697	9	3.3	9	100	0	60	66	10	0	23	1.21
31986--32011	7	3.7	7	100	0	52	11	46	0	42	1.4
32014--32049	15	2.4	15	90	0	54	36	0	55	8	1.3
32432--32482	22	2.4	21	87	9	68	54	0	5	39	1.24
32857--32901	21	2.1	21	87	4	63	60	0	2	37	1.09
33233--33277	18	2.5	18	100	0	90	60	0	0	40	0.97
34484--34520	7	5.3	7	100	0	74	13	43	0	43	1.44
34524--34548	5	5	5	100	0	50	20	0	60	20	1.37
39548--39601	19	2.8	20	71	20	53	70	3	0	25	1.04
43596--43676	6	13.5	6	97	0	153	17	14	0	67	1.23
59696--59738	7	6.1	7	100	0	86	13	41	0	44	1.44
59748--59782	5	7	5	93	0	61	37	0	60	2	1.12
60239--60305	3	22	3	79	14	75	68	0	0	31	0.9
60275--60323	9	5.3	9	82	4	53	65	0	0	34	0.93
60240--60319	28	2.9	28	90	5	119	68	0	0	31	0.9
60861--60910	5	10	5	86	0	73	6	60	0	34	1.21
61509--61550	5	8.4	5	94	0	75	2	59	0	38	1.1
62410--62454	7	6.4	7	84	0	54	62	4	2	31	1.27
63861--63891	15	2.1	15	100	0	62	48	0	51	0	1
65062--65099	14	2.7	14	88	8	51	68	0	2	28	1.03
65729--65845	6	19.8	6	82	10	127	67	1	0	30	1.01
70062--70315	127	2	127	100	0	508	33	11	11	44	1.75
74814--74903	6	15.2	6	80	6	67	70	11	0	18	1.17
74821--74888	12	5.7	13	86	10	85	72	11	0	16	1.13
74814--74877	18	3.6	18	95	2	112	71	10	0	17	1.13
74928--74955	7	4	7	100	0	56	71	14	0	14	1.15
75995--76075	5	16.2	5	84	0	99	6	56	0	37	1.24
76078--76126	7	6.9	7	97	2	89	42	0	44	12	1.41
76575--76630	16	3.4	16	76	18	62	71	5	0	23	1.06
76590--76661	16	4.3	16	73	19	58	69	8	0	22	1.15
76576--76651	32	2.3	32	88	2	116	72	6	0	21	1.07
76580--76659	27	3	27	87	3	117	70	7	0	22	1.12
76601--76661	11	5	11	76	21	59	70	8	0	21	1.13
Amanita brunnescens
Indices	Period	Copy	Consensus	Percent	Percent	Score	A	C	G	T	Entropy
	Size	Number	Size	Matches	Indels						(0-2)
4095--4140	14	3.3	14	93	0	83	17	26	34	21	1.95
8656--8731	15	4.9	16	83	12	88	73	0	1	25	0.91
10424--10468	21	2.2	20	88	11	65	55	0	0	44	0.99
10421--10468	10	5.2	10	78	14	50	54	0	0	45	0.99
12714--12752	21	1.9	21	89	5	62	74	2	0	23	0.94
12774--12798	13	1.9	13	100	0	50	76	0	0	24	0.8
12853--12906	8	7.1	8	75	12	51	70	0	0	29	0.88
12850--12906	23	2.6	21	84	13	78	71	0	0	28	0.86
14727--14803	38	2.1	37	85	4	102	35	2	3	58	1.3
15595--15626	15	2.1	16	94	5	57	28	0	12	59	1.34
16089--16138	7	7.1	7	86	8	75	72	0	2	26	0.96
16561--16602	14	3	14	80	13	59	7	33	26	33	1.83
16986--17017	11	2.9	11	100	0	64	9	37	18	34	1.83
18854--18892	18	2.4	16	87	12	53	17	7	15	58	1.59
19423--19462	11	3.6	11	100	0	80	35	20	37	7	1.81
19501--19579	7	11.4	7	84	1	88	34	0	0	65	0.93
19514--19586	35	2.1	35	94	0	128	30	0	0	69	0.88
19500--19609	49	2.3	49	88	1	168	30	0	0	70	0.88
19499--19608	14	7.8	14	75	9	80	29	0	0	70	0.87
19528--19603	7	10.9	7	85	0	71	23	0	0	76	0.79
23286--23315	13	2.2	14	94	5	53	26	0	0	73	0.84
23712--23799	8	11	8	87	0	131	34	5	22	37	1.78
23712--23794	32	2.6	32	98	0	157	33	6	21	38	1.78
25670--25751	41	2	41	97	0	155	31	18	18	31	1.95
27507--27549	24	1.9	24	86	13	65	55	0	0	44	0.99
29174--29206	15	2.2	15	89	10	50	66	0	3	30	1.06
30138--30195	30	1.9	30	89	0	89	39	6	0	53	1.28
30415--30448	12	2.8	12	86	0	50	8	0	2	88	0.62
41366--41397	17	1.9	16	93	6	55	71	0	0	28	0.86
41366--41399	15	2.1	15	89	10	50	70	0	0	29	0.87
44507--44533	12	2.2	12	100	0	54	22	7	0	70	1.12
48264--48316	6	8.8	6	85	0	70	28	1	0	69	0.99
48271--48316	12	3.8	12	100	0	92	26	0	0	73	0.83
49454--49491	15	2.7	15	84	8	53	36	0	0	63	0.95
49610--49652	21	2.1	20	82	4	50	41	6	0	51	1.29
50847--50882	19	1.9	18	88	5	54	41	2	0	55	1.14
51204--51228	13	1.9	13	100	0	50	36	0	0	64	0.94
53061--53101	21	1.9	21	85	5	55	58	2	7	31	1.38
53726--53755	8	3.8	8	100	0	60	50	13	23	13	1.77
59027--59060	18	2	16	88	11	50	29	0	11	58	1.33
60642--60683	20	2.1	20	91	8	68	42	2	0	54	1.13
61827--61893	8	8.4	8	100	0	134	25	13	23	37	1.92
62229--62285	29	1.9	30	86	10	82	38	1	1	57	1.19
Amanita inopinata
Indices	Period	Copy	Consensus	Percent	Percent	Score	A	C	G	T	Entropy
	Size	Number	Size	Matches	Indels						(0-2)
480--531	27	1.9	27	88	0	77	53	7	5	32	1.53
480--550	18	3.8	18	75	15	63	54	7	5	32	1.5
479--540	27	2.3	27	80	5	72	54	8	4	32	1.51
4238--4277	18	2.2	18	86	0	53	37	5	0	57	1.21
9529--9572	21	2.1	21	91	0	70	27	29	9	34	1.87
13162--13197	7	5.1	7	86	0	54	61	0	8	30	1.26
13162--13197	14	2.6	14	100	0	72	61	0	8	30	1.26
17211--17239	6	5	6	91	8	51	0	0	17	82	0.66
17211--17239	11	2.5	12	94	5	51	0	0	17	82	0.66
24191--24221	10	3	10	90	9	53	77	0	0	22	0.77
24493--24534	22	1.9	22	90	0	66	42	11	9	35	1.74
26870--26911	7	6.4	7	86	8	54	2	0	14	83	0.75
26870--26913	19	2.4	17	88	11	61	2	0	15	81	0.78
26870--26911	14	3.3	13	84	15	61	2	0	14	83	0.75
31275--31307	16	2.1	16	94	0	57	27	0	3	69	1.03
50212--50254	21	2	22	86	4	61	9	20	0	69	1.15
50715--50767	24	2.2	25	77	16	58	50	9	7	32	1.62
51131--51162	15	2.1	16	94	5	57	59	12	3	25	1.48
52954--52980	14	1.9	14	100	0	54	37	14	29	18	1.91
55340--55373	15	2.1	17	89	10	54	44	0	0	55	0.99
57858--57902	15	2.9	15	96	3	81	0	0	20	80	0.72
58185--58226	5	8	5	85	15	50	0	0	19	80	0.7
58184--58225	6	7.7	6	84	15	56	0	0	16	83	0.65
58186--58226	21	2	20	95	4	73	0	0	19	80	0.71
Amanita muscaria	15
Indices	Period	Copy	Consensus	Percent	Percent	Score	A	C	G	T	Entropy
	Size	Number	Size	Matches	Indels						(0-2)
8621--8743	60	2	60	93	0	210	37	9	9	43	1.71
8941--8991	25	2	25	81	7	59	21	3	3	70	1.2
15716--15757	14	2.8	15	85	7	50	52	2	0	45	1.13
15755--15795	19	2	21	86	9	59	31	17	0	51	1.46
20060--20095	18	2	18	89	10	56	66	0	0	33	0.92
28738--28780	21	1.9	24	81	13	56	55	16	0	27	1.41
30907--30956	23	2.2	23	89	10	77	30	0	6	64	1.18
32111--32137	14	1.9	14	100	0	54	62	0	0	37	0.95
34280--34394	54	2.2	54	96	3	216	53	3	8	34	1.49
34843--34872	15	2	15	93	0	51	70	0	0	30	0.88
36892--36931	6	6.7	6	82	0	53	75	0	0	25	0.81
36892--36931	12	3.3	12	100	0	80	75	0	0	25	0.81
37010--37042	14	2.4	14	100	0	66	63	6	6	24	1.4
45459--45509	18	3.1	17	81	10	52	43	11	3	41	1.6
48418--48462	15	3.2	14	81	18	58	62	0	0	37	0.96
Amanita phalloides
Indices	Period	Copy	Consensus	Percent	Percent	Score	A	C	G	T	Entropy
	Size	Number	Size	Matches	Indels						(0-2)
15417--15664	124	2	124	100	0	496	38	10	9	41	1.72
18408--18447	20	2	20	90	0	62	40	5	0	55	1.22
18853--18890	12	3.2	12	88	0	58	65	0	21	13	1.26
18853--18886	6	5.7	6	85	0	50	67	0	17	14	1.23
28654--28708	4	13.5	4	88	3	83	70	0	1	27	0.97
29654--29693	21	1.9	21	89	0	62	72	0	5	22	1.04
29653--29699	21	2.2	20	82	10	58	72	0	4	23	1.02
30872--30933	26	2.4	25	81	5	70	54	4	8	32	1.51
30951--31003	21	2.6	21	81	3	54	49	1	5	43	1.37
32511--32553	3	14.3	3	80	0	50	9	23	0	67	1.19
32514--32559	6	7.7	6	95	0	65	10	21	2	65	1.35
36592--36639	23	2.1	23	84	7	62	29	2	0	68	1.01
38343--38412	3	23.3	3	100	0	140	0	32	0	67	0.91
40803--40865	22	2.8	23	87	4	67	26	22	4	46	1.72
40822--40865	22	2	22	100	0	88	27	22	4	45	1.72
41980--42012	15	2.1	16	88	5	50	27	3	12	57	1.49
47737--47770	3	12	3	87	12	54	32	0	0	67	0.91
47738--47790	13	3.8	13	80	7	52	26	0	0	73	0.83
48119--48159	20	2	20	85	0	55	43	2	2	51	1.28
54511--54549	18	2.1	18	85	4	51	33	7	2	56	1.41
59247--59284	20	1.9	19	89	5	58	68	15	0	15	1.22
60316--60359	19	2.3	19	88	7	63	52	2	2	43	1.26
60726--60759	17	2	17	88	0	50	70	2	0	26	1.01
64059--64097	6	6.5	6	84	0	51	23	17	7	51	1.71
64059--64097	12	3.2	12	88	0	60	23	17	7	51	1.71
65800--65838	20	2	20	89	0	60	48	0	2	48	1.15
67009--67053	21	2.1	21	87	4	63	60	0	2	37	1.09
67387--67430	19	2.3	19	100	0	88	56	0	0	43	0.99
73668--73719	9	5.5	10	78	17	58	80	0	0	19	0.71
73666--73729	29	2.2	28	86	2	92	78	0	0	21	0.76
73668--73718	19	2.8	18	82	5	75	80	0	0	19	0.71
77306--77349	20	2.3	19	92	7	72	59	6	0	34	1.24
77474--77504	7	4.4	7	91	0	53	3	0	9	87	0.66
79171--79199	14	2	15	93	6	51	68	0	0	31	0.89
81705--81738	17	2	17	88	11	52	0	2	14	82	0.79
81667--81732	24	2.8	24	76	19	75	3	3	16	77	1.02
81650--81744	44	2.2	43	82	12	108	6	3	13	76	1.09
84693--84755	24	2.6	22	76	14	54	50	1	3	44	1.27
85309--85347	21	1.9	19	85	10	51	33	10	2	53	1.48
85356--85398	21	2	21	86	8	61	46	0	0	53	1
85356--85432	31	2.6	29	74	19	70	45	0	0	54	0.99
86760--86864	49	2.2	47	89	3	156	57	0	5	36	1.29
87243--87279	19	1.9	19	94	0	65	78	5	0	16	0.93
87564--87602	3	13	3	88	0	60	66	0	0	33	0.92
87757--87785	6	5	6	95	4	51	86	0	0	13	0.58
89091--89125	10	3.5	10	88	0	52	71	0	0	28	0.86
89091--89125	15	2.3	15	90	0	61	71	0	0	28	0.86
90076--90123	10	5.1	10	78	14	57	72	0	0	27	0.84
91716--91756	20	2	20	86	9	57	63	2	2	31	1.2
92166--92212	6	7.8	6	90	0	67	23	0	0	76	0.78
92588--92633	14	3.1	15	81	15	51	73	2	2	21	1.04
97365--97418	6	9.5	6	78	15	53	75	1	0	22	0.89
97362--97422	11	5.4	12	78	20	69	77	1	0	21	0.86
97365--97414	16	3.1	16	83	13	66	76	2	0	22	0.89
97371--97423	16	3.3	15	78	21	54	77	1	0	20	0.87
100952--100992	6	6.8	6	82	0	55	75	7	0	17	1.02
Amanita thiersii
Indices	Period	Copy	Consensus	Percent	Percent	Score	A	C	G	T	Entropy
	Size	Number	Size	Matches	Indels						(0-2)
4813--4869	30	1.9	30	82	7	71	54	0	15	29	1.42
16856--16912	3	19	3	85	0	78	64	3	1	29	1.2
17031--17059	12	2.4	12	100	0	58	58	13	0	27	1.36
17024--17066	18	2.4	18	76	0	50	58	9	0	32	1.3
17874--17936	6	10.5	6	96	0	90	28	15	0	55	1.41
18964--19051	6	14.7	6	90	0	140	17	30	2	50	1.58
19705--19815	10	11.1	10	89	3	161	30	24	0	44	1.6
19827--19881	25	2.2	25	83	6	67	32	16	3	47	1.64
20178--20407	7	33.7	7	76	11	124	60	0	12	26	1.35
20153--20264	43	2.6	43	87	4	147	58	0	11	30	1.34
20280--20432	6	24.5	6	78	10	71	63	0	12	23	1.33
20341--20426	18	4.6	19	83	11	97	55	1	15	27	1.47
20485--20653	7	23.9	7	80	12	82	63	0	10	26	1.25
20553--20654	7	14.6	7	93	0	177	70	0	11	17	1.16
20649--20689	20	2.2	19	86	8	57	53	0	12	34	1.38
20697--20748	22	2.4	21	83	3	59	59	0	9	30	1.29
20813--20853	19	2.2	19	91	8	66	80	4	0	14	0.87
21458--21493	13	2.8	13	95	0	63	63	0	22	13	1.29
21725--21757	12	2.6	13	90	9	59	18	15	12	54	1.71
21747--21794	7	7.1	7	82	13	57	31	12	12	43	1.8
21976--22019	14	3.1	14	83	9	63	45	20	2	31	1.64
22072--22204	24	5.5	24	85	4	106	22	27	0	50	1.49
22113--22195	8	10.4	8	93	0	121	25	25	0	49	1.51
22103--22218	8	14.8	8	87	2	101	26	25	0	47	1.52
22097--22195	16	6.2	16	87	0	117	24	26	0	49	1.5
22167--22232	16	4.4	14	84	7	69	34	22	0	42	1.54
22204--22246	21	2	22	83	16	56	39	18	0	41	1.51
22233--22315	7	11.9	7	89	0	67	32	18	0	49	1.48
22233--22315	21	4	21	83	0	85	32	18	0	49	1.48
22254--22321	7	9.7	7	93	0	82	29	14	1	54	1.49
22282--22329	21	2.3	21	85	0	60	33	8	2	56	1.41
23248--23299	24	2.2	24	83	13	63	25	1	19	53	1.55
26954--26994	9	4.6	9	90	0	64	58	0	26	14	1.37
28002--28040	6	6.3	6	87	3	51	43	0	0	56	0.99
28425--28458	15	2.3	15	90	5	52	29	5	0	64	1.17
28672--28721	20	2.5	20	86	0	64	50	10	8	32	1.65
28862--28930	8	8.6	8	98	0	120	28	11	0	59	1.32
28854--28930	24	3.2	24	92	1	120	28	11	0	59	1.32
29633--29710	8	9.8	8	77	15	81	35	0	1	62	1.03
29967--30012	7	6.6	7	87	0	65	43	0	34	21	1.53
29967--30012	14	3.3	14	100	0	92	43	0	34	21	1.53
30009--30035	7	3.9	7	100	0	54	44	11	14	29	1.8
29967--30033	14	4.8	14	92	0	71	43	4	28	23	1.73
29967--30019	21	2.5	21	84	0	61	43	1	32	22	1.64
29966--30026	28	2.2	28	84	0	86	42	4	29	22	1.75
30102--30261	8	21	8	74	6	111	39	10	4	45	1.59
30102--30239	38	3.6	38	85	5	183	39	10	4	46	1.58
30212--30261	7	6.9	7	95	4	82	42	12	2	44	1.53
30375--30419	4	11	4	90	4	72	48	22	0	28	1.5
30504--30548	6	7.5	6	85	9	56	51	8	0	40	1.33
30504--30548	18	2.5	19	85	10	67	51	8	0	40	1.33
31983--32059	6	12.8	6	77	0	73	50	3	11	33	1.57
32943--32987	18	2.5	18	92	0	81	66	0	2	31	1.04
33188--33247	9	6.8	9	71	1	50	43	6	38	11	1.68
33202--33247	18	2.6	18	89	0	74	43	8	36	10	1.71
36149--36207	21	2.8	21	89	7	93	54	3	0	42	1.17
36152--36208	7	8.3	7	79	9	64	54	3	0	42	1.17
36152--36204	27	2	27	81	7	63	54	3	0	41	1.18
40945--41009	8	8.1	8	94	0	112	52	10	0	36	1.37
41142--41280	14	9.1	14	72	17	89	19	12	13	54	1.7
41178--41263	20	3.9	20	74	21	82	18	13	13	53	1.73
41157--41229	34	2.1	35	87	2	103	19	12	13	54	1.7
41132--41280	48	3.1	48	97	2	275	18	12	14	54	1.71
41205--41277	34	2.1	35	87	2	103	19	12	13	54	1.7
41142--41282	62	2.3	62	82	4	160	19	12	13	55	1.69
41275--41319	14	3.4	14	77	20	51	17	6	22	53	1.67
41360--41417	4	14.8	4	85	10	84	1	0	20	77	0.86
41349--41409	31	2	30	90	9	97	0	0	19	80	0.72
41353--41412	26	2.3	25	88	11	93	0	0	20	80	0.72
41947--41985	20	2	19	85	5	51	51	0	2	46	1.14
42952--42996	6	7.5	6	92	0	72	73	0	0	26	0.84
43274--43303	16	1.9	15	93	6	51	20	0	3	76	0.92
47303--47350	8	6	8	87	0	60	43	14	12	29	1.82
47303--47350	24	2	24	87	0	69	43	14	12	29	1.82
49794--49824	16	1.9	16	100	0	62	48	0	0	51	1
50609--50695	7	12.7	7	79	7	81	42	1	3	52	1.25
50609--50695	27	3.2	28	82	8	108	42	1	3	52	1.25
50903--50976	11	6.9	11	89	6	116	67	0	6	25	1.15
50903--50992	4	23	4	74	17	64	66	0	5	27	1.13
50903--51002	11	9.3	11	86	8	98	65	0	5	30	1.14
50903--50992	22	4.2	22	85	8	114	66	0	5	27	1.13
50908--51002	38	2.6	38	76	12	67	64	0	5	30	1.16
51902--51961	14	4.3	14	82	6	59	51	1	11	35	1.48
51983--52012	15	2	15	93	0	51	3	16	0	80	0.85
54333--54369	14	2.7	14	95	4	67	75	0	5	18	0.99
54388--54432	6	7.3	6	95	5	81	51	15	15	17	1.77
54533--54591	8	7.4	8	90	0	82	33	0	18	47	1.49
54861--54901	6	6.8	6	85	0	55	48	0	14	36	1.44
54839--54912	24	3.1	24	75	7	71	50	2	9	37	1.49
56466--56519	14	3.8	15	78	9	60	55	1	0	42	1.1
56454--56533	20	4	20	80	15	78	55	2	0	42	1.13
57828--57870	10	4	12	77	22	51	13	13	9	62	1.53
57823--57870	21	2.3	21	89	3	71	12	14	8	64	1.49
57882--57937	3	18.7	3	96	0	103	66	0	0	33	0.92
58026--58066	7	5.9	7	97	0	73	73	17	0	9	1.09
58171--58218	5	9.6	5	77	8	53	41	0	12	45	1.42
58171--58204	15	2.3	15	100	0	68	41	0	11	47	1.4
59203--59279	8	9.6	8	95	0	136	40	11	0	48	1.4
59775--59851	9	9	9	74	18	58	36	0	9	54	1.32
60057--60110	7	7.7	7	100	0	108	42	0	0	57	0.98
61328--61415	8	11.1	8	75	2	70	35	22	0	42	1.54
61351--61412	31	2	32	87	3	90	32	20	0	46	1.51
61469--61562	8	11.9	8	98	1	181	37	12	0	50	1.41
61840--61901	7	8.9	7	96	0	115	14	11	14	59	1.61
61939--62068	7	18.6	7	87	0	134	16	9	25	49	1.75
61939--62070	28	4.7	28	89	0	174	15	9	25	50	1.74
61939--62068	21	6.2	21	88	0	152	16	9	25	49	1.75
62565--62672	23	4.7	23	79	3	101	31	15	5	47	1.69
62659--62721	24	2.6	25	76	16	71	22	20	4	52	1.65
62911--63002	7	12.7	7	83	11	105	30	8	1	59	1.34
62911--63002	14	6.4	14	85	7	121	30	8	1	59	1.34
62918--63006	30	3.1	29	87	6	128	31	7	1	59	1.33
63074--63113	16	2.5	16	79	0	53	32	5	7	55	1.5
63440--63578	8	17	8	94	4	242	49	0	12	37	1.41
63559--63624	26	2.6	24	81	11	62	54	1	7	36	1.38
63835--63936	7	14.6	7	82	6	82	56	0	8	34	1.3
63835--63884	15	3.4	15	86	2	66	64	0	8	28	1.22
63842--63893	18	2.8	19	79	5	61	63	0	7	28	1.22
68434--68578	7	20.7	7	83	6	170	15	2	9	73	1.18
68922--68963	17	2.5	18	85	14	63	40	9	0	50	1.35
Amanita sinensis
Indices	Period Size	Copy Numble	Consensus Size	Percent Matches	Percent Indels	Score	A	C	G	T	Entropy(0-2)
5196--5237	19	2.2	19	86	4	57	33	2	2	61	1.21
5821--5850	15	2	15	100	0	60	66	0	0	33	0.92
9731--9763	15	2.1	16	94	5	59	24	3	12	60	1.46
13753--13784	15	2.2	14	94	5	55	78	0	0	21	0.76
20374--20420	19	2.4	19	89	3	67	21	0	4	74	0.99
28910--28943	14	2.4	14	100	0	68	70	0	5	23	1.09
32524--32564	21	2	21	85	9	57	46	0	2	51	1.14
36696--36731	16	2.2	16	90	0	54	30	0	0	69	0.89
36712--36746	11	3.2	11	92	8	54	42	0	0	57	0.99
36655--36741	39	2.2	41	85	4	115	36	1	1	60	1.11
36748--36805	25	2.3	26	79	11	66	51	3	3	41	1.35
36759--36813	25	2.2	24	93	3	92	47	3	0	49	1.19
36784--36861	36	2.2	36	95	0	138	48	3	5	42	1.43
40865--40897	15	2.1	17	88	11	52	63	0	0	36	0.95
41293--41346	23	2.4	22	75	9	54	35	11	0	53	1.36
41272--41324	16	3.2	16	80	17	56	33	5	0	60	1.2
45456--45485	16	1.9	15	93	6	51	30	6	0	63	1.2
47411--47443	15	2.2	15	94	0	57	30	9	0	60	1.27
47684--47730	24	2	23	95	4	85	40	0	8	51	1.33
50801--50887	41	2.2	40	87	10	124	36	3	1	58	1.22
57320--57384	25	2.7	23	72	21	62	63	0	4	32	1.15
59970--60001	10	3.2	10	90	0	55	34	0	0	65	0.93
60856--60908	21	2.5	21	75	0	61	32	7	28	32	1.85
67245--67281	19	1.9	19	88	0	56	37	2	2	56	1.28
67916--67947	13	2.3	15	89	10	50	71	6	3	18	1.2

## Sheet: S6
Table S5. The mitochondrial genome structure of 5 Amanita
The mitochondrial genome structure of Amanita eijii
Name	Type	Minimum	Maximum	Length	Direction
cox1 CDS	CDS	74	1585	1512	forward
cox1 gene	gene	74	1585	1512	forward
rps3 CDS	CDS	4185	6191	2007	forward
rps3 gene	gene	4185	6191	2007	forward
cox2 CDS	CDS	7992	8753	762	forward
cox2 gene	gene	7992	8753	762	forward
nad4 CDS	CDS	11907	13370	1464	forward
nad4 gene	gene	11907	13370	1464	forward
nad6 CDS	CDS	14848	15489	642	forward
nad6 gene	gene	14848	15489	642	forward
nad2 CDS	CDS	16162	17862	1701	forward
nad2 gene	gene	16162	17862	1701	forward
nad3 CDS	CDS	17862	18239	378	forward
nad3 gene	gene	17862	18219	358	forward
rnl rRNA	rRNA	18888	22280	3393	forward
rnl gene	gene	18888	22280	3393	forward
trnC(gca) tRNA	tRNA	23444	23518	75	forward
trnC(gca) tRNA	gene	23444	23518	75	forward
trnR(tct) tRNA	tRNA	26256	26328	73	forward
trnR(tct) gene	gene	26256	26328	73	forward
trnI(gat) tRNA	tRNA	26424	26495	72	forward
trnI(gat) gene	gene	26424	26495	72	forward
nad1 CDS	CDS	26945	27961	1017	forward
nad1 gene	gene	26945	27961	1017	forward
trnI(gat) tRNA	tRNA	28493	28565	73	forward
trnI(gat) gene	gene	28493	28565	73	forward
cob CDS	CDS	28997	30151	1155	forward
cob gene	gene	28997	30151	1155	forward
trnH(gtg) tRNA	tRNA	30396	30467	72	forward
trnH(gtg) gene	gene	30396	30467	72	forward
rns rRNA	rRNA	30630	32600	1971	forward
rns gene	gene	30630	32600	1971	forward
trnV(tac) tRNA	tRNA	32768	32838	71	forward
trnV(tac) gene	gene	32768	32838	71	forward
trnL(tag) tRNA	tRNA	33428	33511	84	forward
trnL(tag) gene	gene	33428	33511	84	forward
atp9 CDS	CDS	34048	34269	222	forward
atp9 gene	gene	34048	34269	222	forward
trnM(cat) tRNA	tRNA	35362	35434	73	reverse
trnM(cat) gene	gene	35362	35434	73	reverse
trnI(gat) tRNA	tRNA	37863	37934	72	reverse
trnI(gat) gene	gene	37863	37934	72	reverse
trnQ(tcc) tRNA	tRNA	38326	38399	74	reverse
trnQ(tcc) gene	gene	38326	38399	74	reverse
trnD(gtc) tRNA	tRNA	38447	38520	74	reverse
trnD(gtc) gene	gene	38447	38520	74	reverse
trnW(cca) tRNA	tRNA	38963	39036	74	reverse
trnW(cca) gene	gene	38963	39036	74	reverse
cox3 CDS	CDS	39734	40543	810	reverse
cox3 gene	gene	39734	40543	810	reverse
trnA(tgc) tRNA	tRNA	40959	41029	71	forward
trnA(tgc) gene	gene	40959	41029	71	forward
trnF(gaa) tRNA	tRNA	41982	42053	72	forward
trnF(gaa) gene	gene	41982	42053	72	forward
trnT(tgt) tRNA	tRNA	42186	42258	73	forward
trnT(tgt) gene	gene	42186	42258	73	forward
trnQ(ttg) tRNA	tRNA	42369	42442	74	forward
trnQ(ttg) gene	gene	42369	42442	74	forward
trnK(ttt) tRNA	tRNA	42610	42681	72	forward
trnK(ttt) gene	gene	42610	42681	72	forward
trnY(gta) tRNA	tRNA	43297	43380	84	forward
trnY(gta) gene	gene	43297	43380	84	forward
trnM(cat) tRNA	tRNA	43610	43682	73	forward
trnM(cat) gene	gene	43610	43682	73	forward
trnS(tga) tRNA	tRNA	44073	44161	89	forward
trnS(tga) gene	gene	44073	44161	89	forward
trnP(tgg) tRNA	tRNA	44597	44670	74	forward
trnP(tgg) gene	gene	44597	44670	74	forward
trnN(gtt) tRNA	tRNA	44820	44892	73	forward
trnN(tgg) gene	gene	44820	44892	73	forward
trnL(taa) tRNA	tRNA	45103	45187	85	forward
trnL(taa) gene	gene	45103	45187	85	forward
trnM(cat) tRNA	tRNA	45335	45406	72	forward
trnM(cat) gene	gene	45335	45406	72	forward
trnE(ttc) tRNA	tRNA	45428	45499	72	forward
trnE(ttc) gene	gene	45428	45499	72	forward
atp8 CDS	CDS	46223	46381	159	forward
atp8 gene	gene	46223	46381	159	forward
nad4L CDS	CDS	48305	48571	267	forward
nad4L gene	gene	48305	48571	267	forward
nad5 CDS	CDS	48571	50571	2001	forward
nad5 gene	gene	48571	50571	2001	forward
trnR(tcg) tRNA	tRNA	51073	51146	74	forward
trnR(tcg) gene	gene	51073	51146	74	forward
atp6 CDS	CDS	51508	52275	768	forward
atp6 gene	gene	51508	52275	768	forward
trnS(gct) tRNA	tRNA	52434	52518	85	forward
trnS(gct) gene	gene	52434	52518	85	forward
The mitochondrial genome structure of Amanita oberwinklerana
Name	Type	Minimum	Maximum	Length	Direction
cox1 CDS	CDS	2	1585	1584	forward
cox1 gene	gene	2	1585	1584	forward
rps3 CDS	CDS	2900	4930	2031	forward
rps3 gene	gene	2900	4930	2031	forward
cox2 CDS	CDS	6295	7056	762	forward
cox2 gene	gene	6295	7056	762	forward
nad4 CDS	CDS	10733	12196	1464	forward
nad4 gene	gene	10733	12196	1464	forward
nad6 CDS	CDS	13478	14185	708	forward
nad6 gene	gene	13478	14185	708	forward
nad2 CDS	CDS	14747	16456	1710	forward
nad2 gene	gene	14747	16456	1710	forward
nad3 CDS	CDS	16456	16830	375	forward
nad3 gene	gene	16456	16830	375	forward
rnl rRNA	rRNA	17455	21240	3786	forward
rnl gene	gene	17455	21240	3786	forward
trnC(gca) tRNA	tRNA	21762	21836	75	forward
trnC(gca) gene	gene	21762	21836	75	forward
trnR(tct) tRNA	tRNA	22274	22345	72	forward
trnR(tct) gene	gene	22274	22345	72	forward
trnR(tct)	tRNA	26297	26368	72	forward
trnR(tct) gene	gene	26297	26368	72	forward
trnI(gat) tRNA	tRNA	26465	26536	72	forward
trnI(gat) gene	gene	26465	26536	72	forward
nad1 CDS	CDS	27006	28022	1017	forward
nad1 gene	gene	27006	28022	1017	forward
trnS2(gaa) tRNA	tRNA	28505	28576	72	forward
trnS2(gaa) gene	gene	28505	28576	72	forward
cob CDS	CDS	28995	30149	1155	forward
cob gene	gene	28995	30149	1155	forward
trnH(gtg) tRNA	tRNA	30432	30502	71	forward
trnH(gtg) gene	gene	30432	30502	71	forward
rns rRNA	rRNA	30724	32730	2007	forward
rns gene	gene	30724	32730	2007	forward
trnV(tac) tRNA	tRNA	32921	32991	71	forward
trnV(tac) gene	gene	32921	32991	71	forward
trnL(tag) tRNA	tRNA	33408	33491	84	forward
trnL(tag) gene	gene	33408	33491	84	forward
atp9 CDS	CDS	33875	34096	222	forward
atp9 gene	gene	33875	34096	222	forward
trnM(cat) tRNA	tRNA	40523	40595	73	reverse
trnM(cat) gene	gene	40523	40595	73	reverse
trnG(tcc) tRNA	tRNA	42312	42383	72	reverse
trnG(tcc) gene	gene	42312	42383	72	reverse
trnD(gtc) tRNA	tRNA	42440	42512	73	reverse
trnD(gtc) gene	gene	42440	42512	73	reverse
trnW(cca) tRNA	tRNA	42851	42924	74	reverse
trnW(cca) gene	gene	42851	42924	74	reverse
cox3 CDS	CDS	43566	44375	810	reverse
cox3 gene	gene	43566	44375	810	reverse
trnA(tgc)tRNA	tRNA	44780	44850	71	forward
trnA(tgc) gene	gene	44780	44850	71	forward
trnF(gaa) tRNA	tRNA	45649	45720	72	forward
trnF(gaa) gene	gene	45649	45720	72	forward
trnT(tgt) tRNA	tRNA	45841	45913	73	forward
trnT(tgt) gene	gene	45841	45913	73	forward
trnQ(ttg) tRNA	tRNA	46040	46113	74	forward
trnQ(ttg) gene	gene	46040	46113	74	forward
trnK(ttt) tRNA	tRNA	46301	46372	72	forward
trnK(ttt) gene	gene	46301	46372	72	forward
trnY(gta) tRNA	tRNA	46948	47031	84	forward
trnY(gta) gene	gene	46948	47031	84	forward
trnM(cat) tRNA	tRNA	47265	47337	73	forward
trnM(cat) gene	gene	47265	47337	73	forward
trnS2(tga) tRNA	tRNA	47728	47815	88	forward
trnS2(tga) gene	gene	47728	47815	88	forward
trnP(tgg) tRNA	tRNA	48200	48273	74	forward
trnP(tgg) gene	gene	48200	48273	74	forward
trnN(gtt) tRNA	tRNA	48372	48445	74	forward
trnN(gtt) gene	gene	48372	48445	74	forward
trnL2(taa) tRNA	tRNA	50653	50737	85	forward
trnL2(taa) gene	gene	50653	50737	85	forward
trnM(cat) tRNA	tRNA	50886	50957	72	forward
trnM(cat) gene	gene	50886	50957	72	forward
trnE(ttc) tRNA	tRNA	50970	51041	72	forward
trnE(ttc) gene	gene	50970	51041	72	forward
atp8 CDS	CDS	51761	51919	159	forward
atp8 gene	gene	51761	51919	159	forward
nad4L CDS	CDS	52631	52897	267	forward
nad4L gene	gene	52631	52897	267	forward
nad5 CDS	CDS	52897	54885	1989	forward
nad5 gene	gene	52897	54885	1989	forward
trnR(tcg) tRNA	tRNA	55437	55509	73	forward
trnR(tcg) gene	gene	55437	55509	73	forward
atp6 CDS	CDS	55843	56652	810	forward
atp6 gene	gene	55843	56652	810	forward
trnS1(gct) tRNA	tRNA	57123	57207	85	forward
trnS1(gct) gene	gene	57123	57207	85	forward
The mitochondrial genome structure of Amanita oberwinklerana
Name	Type	Minimum	Maximum	Length	Direction
cox1 exon 1	exon	2	205	204	forward
cox1 CDS	CDS	2	12637	12636	forward
cox1 gene	gene	2	12637	12636	forward
cox1 intron 1	intron	206	1690	1485	forward
orf348 CDS	CDS	<209	1255	>1047	forward
orf348 gene	gene	<209	1255	>1047	forward
cox1 exon 2	exon	1691	1717	27	forward
cox1 intron 2	intron	1718	3145	1428	forward
orf360 CDS	CDS	<1719	2801	>1083	forward
orf360 gene	gene	<1719	2801	>1083	forward
cox1 exon 3	exon	3146	3625	480	forward
cox1 intron 3	intron	3626	4693	1068	forward
orf317 CDS	CDS	<3667	4620	>954	forward
orf317 gene	gene	<3667	4620	>954	forward
cox1 exon 4	exon	4694	4708	15	forward
cox1 intron 4	intron	4709	5800	1092	forward
orf327 CDS	CDS	4709	5691	983	forward
orf327 gene	gene	4709	5691	983	forward
cox1 exon 5	exon	5801	5875	75	forward
cox1 intron 5	intron	5876	6907	1032	forward
orf327 CDS	CDS	<5877	6860	>984	forward
orf327 gene	gene	<5877	6860	>984	forward
orf170 CDS	CDS	6336	6854	519	forward
orf170 gene	gene	6336	6854	519	forward
cox1 exon 6	exon	6908	6967	60	forward
orf359 CDS	CDS	<6957	8054	>1098	forward
orf359 gene	gene	<6957	8054	>1098	forward
cox1 intron 6	intron	6968	8143	1176	forward
cox1 exon 7	exon	8144	8254	111	forward
cox1 intron 7	intron	8255	9439	1185	forward
orf283 CDS	CDS	<8257	9108	>852	forward
orf283 gene	gene	<8257	9108	>852	forward
cox1 exon 8	exon	9440	9526	87	forward
cox1 intron 8	intron	9527	10105	579	forward
cob exon 9	exon	10106	10168	63	forward
cox1 intron 9	intron	10169	10912	744	forward
cox1 exon 10	exon	10913	10960	48	forward
cox1 intron 10	intron	10961	12151	1191	forward
orf235 CDS	CDS	<11041	11748	>708	forward
orf235 gene	gene	<11041	11748	>708	forward
cox1 exon 11	exon	12152	12637	486	forward
rps3 CDS	CDS	13510	15534	2025	forward
rps3 gene	gene	13510	15534	2025	forward
cox2 exon 1	exon	17571	18122	552	forward
cox2 CDS	CDS	17571	19622	772	forward
cox2 gene	gene	17571	19622	2052	forward
cox2 Intron	intron	18123	19400	1278	forward
cox2 exon 2	exon	19401	19622	222	forward
nad4 exon 1	exon	22143	22796	654	forward
nad4 CDS	CDS	22143	24758	2616	forward
nad4 gene	gene	22143	24758	2616	forward
nad4 intron 1	intron	22797	23930	1134	forward
orf251 CDS	CDS	22825	23586	762	forward
orf251 gene	gene	22825	23586	762	forward
nad4 exon 2	exon	23931	24758	828	forward
nad6 CDS	CDS	26426	27052	627	forward
nad6 gene	gene	26426	27052	627	forward
nad2 CDS	CDS	27674	29359	1686	forward
nad2 gene	gene	27674	29359	1686	forward
nad3 CDS	CDS	29359	29718	360	forward
nad3 gene	gene	29359	29718	360	forward
trnH(gtg) tRNA	tRNA	34113	34183	71	forward
trnH(gtg) gene	gene	34113	34183	71	forward
rns rRNA	rRNA	34407	38075	2008	forward
rns exon 1	exon	34407	35415	1009	forward
rns gene	gene	34407	38089	3683	forward
rns intron 1	intron	35416	37076	1661	forward
rns exon 2	exon	37077	38075	999	forward
trnV(tac) tRNA	tRNA	38406	38476	71	forward
trnV(tac) gene	gene	38406	38476	71	forward
trnL(tag) tRNA	tRNA	39172	39232	61	forward
trnL(tag) gene	gene	39172	39232	61	forward
atp9 CDS	CDS	39595	39816	222	forward
atp9 gene	gene	39595	39816	222	forward
orf111 CDS	CDS	41946	42233	288	forward
orf111 gene	gene	41946	42233	288	forward
orf249 CDS	CDS	45632	46375	744	forward
orf249 gene	gene	45632	46375	744	forward
rnl rRNA	rRNA	51838	57764	5927	forward
rnl exon 1	exon	51838	52603	766	forward
rnl gene	gene	51838	57764	5927	forward
rnl intron 1	intron	52604	53779	1176	forward
orf232 CDS	CDS	52981	53685	705	forward
orf232 gene	gene	52981	53685	705	forward
rnl exon 2	exon	53780	55998	2219	forward
rnl intron 2	intron	55999	57268	1270	forward
rnl exon 3	exon	57269	57764	496	forward
trnC(gca) tRNA	tRNA	59060	59134	75	forward
trnC(gca) gene	gene	59060	59134	75	forward
trnR(tct) tRNA	tRNA	60829	60901	73	forward
trnR(tct) gene	gene	60829	60901	73	forward
trnI(gat) tRNA	tRNA	60991	61062	72	forward
trnI(gat) gene	gene	60991	61062	72	forward
nad1 exon 1	exon	61541	62194	654	forward
nad1 CDS	CDS	61541	63765	1020	forward
nad1 gene	gene	61541	63765	2225	forward
nad1 intron 1	intron	62195	63402	1208	forward
nad1 exon 2	exon	63403	63765	363	forward
trnI(gat) tRNA	tRNA	66016	66087	72	forward
trnI(gat) gene	gene	66016	66087	72	forward
cob exon 1	exon	66686	66883	198	forward
cob CDS	CDS	66686	73867	7182	forward
cob gene	gene	66686	73867	7182	forward
cob intron 1	intron	66884	68389	1506	forward
cob exon 2	exon	68390	68617	228	forward
orf271 CDS	CDS	<68504	69319	>816	forward
orf271 gene	gene	<68504	69319	>816	forward
cob intron 2	intron	68618	69787	1170	forward
cob exon 3	exon	69788	69847	60	forward
cob intron 3	intron	69848	71092	1245	forward
orf287 CDS	CDS	<69851	70720	>870	forward
orf287 gene	gene	<69851	70720	>870	forward
cob exon 4	exon	71093	71200	108	forward
cob intron 4	intron	71201	72244	1044	forward
cob exon 5	exon	72245	72547	303	forward
cob intron 5	intron	72548	72946	399	forward
cob exon 6	exon	72947	72976	30	forward
orf176 CDS	CDS	72952	73482	531	forward
orf176 gene	gene	72952	73482	531	forward
cob intron 6	intron	72977	73537	561	forward
cob exon 7	exon	73538	73867	330	forward
cox3 CDS	CDS	74476	75317	842	forward
cox3 gene	gene	74476	75317	842	forward
trnW(cca) tRNA	tRNA	77153	77226	74	forward
trnW(cca) gene	gene	77153	77226	74	forward
trnD(gtc) tRNA	tRNA	77713	77785	73	forward
trnD(gtc) gene	gene	77713	77785	73	forward
trnG(tcc)tRNA	tRNA	77853	77924	72	forward
trnG(tcc) gene	gene	77853	77924	72	forward
trnI(gat) tRNA	tRNA	78229	78300	72	forward
trnI(gat) gene	gene	78229	78300	72	forward
trnM(cat) tRNA	tRNA	79561	79633	73	forward
trnM(cat) gene	gene	79561	79633	73	forward
trnA(tgc)tRNA	tRNA	87474	87544	71	forward
trnA(tgc) gene	gene	87474	87544	71	forward
trnF(gaa) tRNA	tRNA	87951	88022	72	forward
trnF(gaa) gene	gene	87951	88022	72	forward
trnT(tgt) tRNA	tRNA	88191	88263	73	forward
trnT(tgt) gene	gene	88191	88263	73	forward
trnQ(ttg) tRNA	tRNA	88442	88515	74	forward
trnQ(ttg) gene	gene	88442	88515	74	forward
trnK(ttt) tRNA	tRNA	88710	88781	72	forward
trnK(ttt) gene	gene	88710	88781	72	forward
trnY(gta) tRNA	tRNA	89163	89246	84	forward
trnY(gta) gene	gene	89163	89246	84	forward
trnM(cat) tRNA	tRNA	89572	89644	73	forward
trnM(cat) gene	gene	89572	89644	73	forward
trnS(tga) tRNA	tRNA	90194	90281	88	forward
trnS(tga) gene	gene	90194	90281	88	forward
trnP(tgg) tRNA	tRNA	90526	90599	74	forward
trnP(tgg) gene	gene	90526	90599	74	forward
trnN(gtt) tRNA	tRNA	90849	90921	73	forward
trnN(gtt) gene	gene	90849	90921	73	forward
trnL(taa) tRNA	tRNA	91136	91220	85	forward
trnL(taa) gene	gene	91136	91220	85	forward
trnM(cat)tRNA	tRNA	91348	91419	72	forward
trnM(cat) gene	gene	91348	91419	72	forward
trnE(ttc) tRNA	tRNA	91447	91518	72	forward
trnE(ttc) gene	gene	91447	91518	72	forward
atp8 CDS	CDS	92238	92396	159	forward
atp8 gene	gene	92238	92396	159	forward
nad4L CDS	CDS	93584	93850	267	forward
nad4L gene	gene	93584	93850	267	forward
nad5 exon 1	exon	93850	94173	324	forward
nad5 CDS	CDS	93850	97140	1995	forward
nad5 gene	gene	93850	97140	3291	forward
nad5 Intron	intron	94174	95469	1296	forward
orf166 CDS	CDS	94944	95447	504	forward
orf166 gene	gene	94944	95447	504	forward
nad5 exon 2	exon	95470	97140	1671	forward
trnR(tcg) tRNA	tRNA	97989	98062	74	forward
trnR(tcg) gene	gene	97989	98062	74	forward
atp6 CDS	CDS	98413	99180	768	forward
atp6 gene	gene	98413	99180	768	forward
trnS(gct) tRNA	tRNA	99723	99807	85	forward
trnS(gct) gene	gene	99723	99807	85	forward
The mitochondrial genome structure of Amanita rimosa
Name	Type	Minimum	Maximum	Length	Direction
cox1 CDS	CDS	1	10262	1587	forward
cox1 exon 1	exon	1	204	204	forward
cox1 gene	gene	1	10262	10262	forward
orf348 CDS	CDS	<202	1290	>1089	forward
cox1 intron 1	intron	205	1695	1491	forward
cox1 exon 2	exon	1696	2355	660	forward
orf359 CDS	CDS	<2305	3430	>1126	forward
orf359 gene	gene	<2305	3430	>1126	forward
cox1 intron 2	intron	2356	3521	1166	forward
cox1 exon 3	exon	3522	3583	62	forward
cox1 intron 3	intron	3584	4798	1215	forward
cox1 exon 4	exon	4799	4843	45	forward
cox1 intron 4	intron	4844	6018	1175	forward
orf283 CDS	CDS	<4873	5694	>822	forward
orf283 gene	gene	<4873	5694	>822	forward
cox1 exon 5	exon	6019	6152	134	forward
cox1 intron 5	intron	6153	7288	1136	forward
orf259 CDS	CDS	<6281	6934	>654	forward
orf259 gene	gene	<6281	6934	>654	forward
cox1 exon 6	exon	7289	7441	153	forward
cox1 intron 6	intron	7442	8799	1358	forward
orf310 CDS	CDS	7750	8391	642	forward
orf310 gene	gene	7750	8391	642	forward
cox1 exon 7	exon	8800	8842	43	forward
cox1 intron 7	intron	8843	9976	1134	forward
orf178 CDS	CDS	8844	9356	513	forward
orf178 gene	gene	8844	9356	513	forward
cox1 Exon 8	exon	9977	10262	286	forward
rps3 CDS	CDS	13890	15914	2025	forward
rps3 gene	gene	13890	15914	2025	forward
cox2 CDS	CDS	18786	20817	762	forward
cox2 exon 1	exon	18786	19328	543	forward
cox2 gene	gene	18786	20817	2032	forward
cox2 Intron	intron	19329	20598	1270	forward
cox2 exon 2	exon	20599	20817	219	forward
nad4 CDS	CDS	23238	24767	1530	forward
nad4 gene	gene	23238	24767	1530	forward
nad6 CDS	CDS	29625	30281	657	forward
nad6 gene	gene	29625	30281	657	forward
nad2 CDS	CDS	31923	33614	1692	forward
nad2 gene	gene	31923	33614	1692	forward
nad3 CDS	CDS	33614	33988	375	forward
nad3 gene	gene	33614	33988	375	forward
atp9 CDS	CDS	44538	44759	222	reverse
atp9 gene	gene	44538	44759	222	reverse
trnL(cta) tRNA	tRNA	45141	45200	60	reverse
trnL(cta) gene	gene	45141	45200	60	reverse
trnV(gta) tRNA	tRNA	45812	45882	71	reverse
trnV(gta) gene	gene	45812	45882	71	reverse
rns rRNA	rRNA	46203	49772	2004	reverse
rns exon 2	exon	46203	47198	996	reverse
rns gene	gene	46203	49772	3570	reverse
rns Intron	intron	47199	48764	1566	reverse
rns exon 1	exon	48765	49772	1008	reverse
trnH(cac) tRNA	tRNA	49981	50052	72	reverse
trnH(cac) gene	gene	49981	50052	72	reverse
cob CDS	CDS	50161	57163	1173	reverse
cob exon 5	exon	50161	50730	570	reverse
cob gene	gene	50161	57163	7003	reverse
cob intron 4	intron	50731	51746	1016	reverse
cob exon 4	exon	51747	51858	112	reverse
cob intron 3	intron	51860	53946	2087	reverse
cob exon 2	exon	53947	54233	287	reverse
cob Intron 2	intron	54234	55695	1462	reverse
cob exon 2	exon	55696	55743	48	reverse
cob intron 1	intron	55744	57007	1264	reverse
cob exon 1	exon	57008	57163	156	reverse
trnI(gat) tRNA	tRNA	57754	57825	72	reverse
trnI(gat) gene	gene	57754	57825	72	reverse
trnD(gtc) tRNA	tRNA	58075	58147	73	reverse
trnD(gtc) gene	gene	58075	58147	73	reverse
nad1 CDS	CDS	59965	62165	1017	reverse
nad1 exon 2	exon	59965	60324	360	reverse
nad1 gene	gene	59965	62165	2201	reverse
nad1 intron 1	intron	60325	61508	1184	reverse
nad1 exon 1	exon	61509	62165	657	reverse
trnI(gat) tRNA	tRNA	62617	62687	71	reverse
trnI(gat) gene	gene	62617	62687	71	reverse
trnR(aga) tRNA	tRNA	62779	62851	73	reverse
trnR(aga) gene	gene	62779	62851	73	reverse
trnC(gca) tRNA	tRNA	64534	64608	75	reverse
trnC(gca) gene	gene	64534	64608	75	reverse
rnl rRNA	rRNA	65126	68613	3488	reverse
rnl gene	gene	65126	68613	3488	reverse
trnM(atg) tRNA	tRNA	75433	75505	73	reverse
trnM(atg) gene	gene	75433	75505	73	reverse
trnI(gat) tRNA	tRNA	76659	76730	72	reverse
trnI(gat) gene	gene	76659	76730	72	reverse
trnG(gaa) tRNA	tRNA	76974	77045	72	reverse
trnG(gaa) gene	gene	76974	77045	72	reverse
trnD(gac) tRNA	tRNA	77108	77180	73	reverse
trnD(gac) gene	gene	77108	77180	73	reverse
trnW(tgg) tRNA	tRNA	77804	77877	74	reverse
trnW(tgg) gene	gene	77804	77877	74	reverse
cox3 CDS	CDS	79601	81636	810	reverse
cox3 exon 2	exon	79601	79966	366	reverse
cox3 gene	gene	79601	81636	2036	reverse
cox3 intron	intron	79967	81192	1226	reverse
cox3 exon 1	exon	81193	81636	444	reverse
trnA(gca) tRNA	tRNA	82451	82521	71	forward
trnA(gca) gene	gene	82451	82521	71	forward
trnF(ttc) tRNA	tRNA	82877	82948	72	forward
trnF(ttc) gene	gene	82877	82948	72	forward
trnT(aca) tRNA	tRNA	83075	83147	73	forward
trnT(aca) gene	gene	83075	83147	73	forward
trnQ(caa) tRNA	tRNA	83309	83382	74	forward
trnQ(caa) gene	gene	83309	83382	74	forward
trnK(ttt) tRNA	tRNA	83573	83644	72	forward
trnK(ttt) gene	gene	83573	83644	72	forward
trnY(tac) tRNA	tRNA	83901	83985	85	forward
trnY(tac) gene	gene	83901	83985	85	forward
trnM(atg) tRNA	tRNA	84271	84343	73	forward
trnM(atg) gene	gene	84271	84343	73	forward
trnS(tca) tRNA	tRNA	84759	84846	88	forward
trnS(tca) gene	gene	84759	84846	88	forward
trnP(cca) tRNA	tRNA	85155	85228	74	forward
trnP(cca) gene	gene	85155	85228	74	forward
trnN(aac) tRNA	tRNA	85419	85491	73	forward
trnN(aac) gene	gene	85419	85491	73	forward
trnL(tta) tRNA	tRNA	85669	85753	85	forward
trnL(tta) gene	gene	85669	85753	85	forward
trnM(atg) tRNA	tRNA	85878	85949	72	forward
trnM(atg) gene	gene	85878	85949	72	forward
trnE(gaa) tRNA	tRNA	85974	86045	72	forward
trnE(gaa) gene	gene	85974	86045	72	forward
atp8 CDS	CDS	86735	86893	159	forward
atp8 gene	gene	86735	86893	159	forward
nad4L CDS	CDS	87891	88157	267	forward
nad4L gene	gene	87891	88157	267	forward
nad5 CDS	CDS	88157	91103	1995	forward
nad5 exon 1	exon	88157	88876	720	forward
nad5 gene	gene	88157	91103	2947	forward
nad5 Intron	intron	88877	89828	952	forward
nad5 exon 2	exon	89829	91103	1275	forward
trnR(cga) tRNA	tRNA	91969	92042	74	forward
trnR(cga) gene	gene	91969	92042	74	forward
atp6 CDS	CDS	92359	93126	768	forward
atp6 gene	gene	92359	93126	768	forward
trnS(agc) tRNA	tRNA	95779	95863	85	forward
trnS(agc) gene	gene	95779	95863	85	forward
The mitochondrial genome structure of Amanita sinocitrina
Name	Type	Minimum	Maximum	Length	Direction
cox1 exon 1	exon	1	614	614	forward
cox1 CDS	CDS	<1	8385	>1590	forward
cox1 gene	gene	1	8385	8385	forward
cox1 intron 1	intron	615	2195	1581	forward
cox1 exon 2	exon	2196	2311	116	forward
cox1 intron 2	intron	2312	3414	1103	forward
cox1 exon 3	exon	3415	3504	90	forward
cox1 intron 3	intron	3505	4822	1318	forward
cox1 exon 4	exon	4823	4972	150	forward
cox1 intron 4	intron	4973	6142	1170	forward
orf CDS	CDS	<4975	5823	>849	forward
orf gene	gene	<4975	5823	>849	forward
cox1 exon 5	exon	6143	6228	86	forward
cox1 intron 5	intron	6229	6763	535	forward
cox1 exon 6	exon	6764	6968	205	forward
cox1 Intron 6	intron	6969	8056	1088	forward
cox1 exon 7	exon	8057	8385	329	forward
rps3 CDS	CDS	10540	11736	1197	forward
rps3 gene	gene	10540	11736	1197	forward
cox2 CDS	CDS	12888	13652	765	forward
cox2 gene	gene	12888	13652	765	forward
nad4 CDS	CDS	15894	17366	1473	forward
nad4 gene	gene	15894	17366	1473	forward
nad6 CDS	CDS	18681	19346	666	forward
nad6 gene	gene	18681	19346	666	forward
nad2 CDS	CDS	19991	21679	1689	forward
nad2 gene	gene	19991	21679	1689	forward
nad3 CDS	CDS	21679	22053	375	forward
nad3 gene	gene	21679	22053	375	forward
rnl rRNA	rRNA	22442	26720	3382	forward
rnl exon 1	exon	22442	25268	2827	forward
rrnl	gene	22442	26720	4279	forward
rnl Intron	intron	25269	26165	897	forward
rnl exon 2	exon	26166	26720	555	forward
trnC(gca) tRNA	tRNA	27178	27252	75	forward
trnC(gca) gene	gene	27178	27252	75	forward
trnE(ttc) tRNA	tRNA	40639	40710	72	reverse
trnE(ttc) gene	gene	40639	40710	72	reverse
trnM(cat) tRNA	tRNA	40731	40803	73	reverse
trnM(cat) gene	gene	40731	40803	73	reverse
trnL(taa) tRNA	tRNA	40934	41018	85	reverse
trnL(taa) gene	gene	40934	41018	85	reverse
trnN(gtt) tRNA	tRNA	41366	41438	73	reverse
trnN(gtt) gene	gene	41366	41438	73	reverse
trnP(tgg) tRNA	tRNA	41539	41612	74	reverse
trnP(tgg) gene	gene	41539	41612	74	reverse
trnS(tga) tRNA	tRNA	41803	41889	87	reverse
trnS(tga) gene	gene	41803	41889	87	reverse
trnM(cat) tRNA	tRNA	42110	42182	73	reverse
trnM(cat) gene	gene	42110	42182	73	reverse
trnY(gta) tRNA	tRNA	42345	42428	84	reverse
trnY(gta) gene	gene	42345	42428	84	reverse
trnK(ttt) tRNA	tRNA	42717	42788	72	reverse
trnK(ttt) gene	gene	42717	42788	72	reverse
trnQ(ttg) tRNA	tRNA	42889	42962	74	reverse
trnQ(ttg) gene	gene	42889	42962	74	reverse
trnT(tgt) tRNA	tRNA	43089	43161	73	reverse
trnT(tgt) gene	gene	43089	43161	73	reverse
trnF(gaa) tRNA	tRNA	43369	43440	72	reverse
trnF(gaa) gene	gene	43369	43440	72	reverse
trnA(tgc)	tRNA	43971	44041	71	reverse
trnA(tgc) gene	gene	43971	44041	71	reverse
cox3 CDS	CDS	44908	45717	810	forward
cox3 gene	gene	44908	45717	810	forward
trnI(agt)tRNA	tRNA	46837	46908	72	forward
trnI(gat)gene	gene	46837	46908	72	forward
nad1 CDS	CDS	47557	48573	1017	forward
nad1 gene	gene	47557	48573	1017	forward
trnI(gat) tRNA	tRNA	51723	51794	72	forward
trnI(gat) gene	gene	51723	51794	72	forward
cob exon 1	exon	52328	52756	429	forward
cob CDS	CDS	52328	54794	1167	forward
cob gene	gene	52328	54794	2467	forward
cob Intron	intron	52757	54056	1300	forward
cob exon 2	exon	54057	54794	738	forward
trnH(gtg) tRNA	tRNA	55070	55141	72	forward
trnH(gtg) gene	gene	55070	55141	72	forward
rns rRNA	rRNA	55624	57563	1940	forward
rns gene	gene	55624	57563	1940	forward
trnV(tac) tRNA	tRNA	57771	57841	71	forward
trnV(tac) gene	gene	57771	57841	71	forward
trnL(tag) tRNA	tRNA	58703	58788	86	forward
trnL(tag) gene	gene	58703	58788	86	forward
trnM(cat) tRNA	tRNA	60984	61056	73	forward
trnM(cat) gene	gene	60984	61056	73	forward
atp9 CDS	CDS	61704	61925	222	reverse
atp9 gene	gene	61704	61925	222	reverse
trnG(tcc) tRNA	tRNA	62353	62424	72	reverse
trnG(tcc) gene	gene	62353	62424	72	reverse
trnD(gtc) tRNA	tRNA	62501	62573	73	reverse
trnD(gtc) gene	gene	62501	62573	73	reverse
trnW(cca) tRNA	tRNA	63356	63429	74	reverse
trnW(cca) gene	gene	63356	63429	74	reverse
atp6 CDS	CDS	64097	64864	768	reverse
atp6 gene	gene	64097	64864	768	reverse
trnR(tcg) tRNA	tRNA	65083	65155	73	reverse
trnR(tcg) gene	gene	65083	65155	73	reverse
nad5 CDS	CDS	65531	67525	1995	reverse
nad5 gene	gene	65531	67525	1995	reverse
nad4L CDS	CDS	67525	67791	267	reverse
nad4L gene	gene	67525	67791	267	reverse
atp8 CDS	CDS	68986	69144	159	reverse
atp8 gene	gene	68986	69144	159	reverse
trnR(tct) tRNA	tRNA	70685	70757	73	forward
trnR(tct) gene	gene	70685	70757	73	forward
trnI(gat) tRNA	tRNA	70962	71033	72	forward
trnI(gat) gene	gene	70962	71033	72	forward
trnS(gct) tRNA	tRNA	72567	72649	83	forward
trnS(gct) gene	gene	72567	72649	83	forward

## Sheet: S7
Table S6. The length of 15 PCGs of 14 Amanita.
	atp6	atp8	atp9	cob	cox1	cox2	cox3	nad1	nad2	nad3	nad4	nad4L	nad5	nad6	rps3
Amanita eijii	768	159	222	1155	1512	762	810	1017	1701	378	1464	267	2001	642	2007
Amanita pallidorosea	768	159	222	7216	12564	2092	1170	2225	1686	360	2600	267	3291	627	2025
Amanita oberwinklerana	810	159	222	1155	1584	762	810	1017	1710	375	1464	267	1989	708	2031
Amanita sinocitrina	768	159	222	2467	8385	765	810	1017	1689	375	1473	267	1995	666	1197
Amanita basii	768	159	222	1155	1584	762	810	1017	1728	375	1452	267	1989	621	1224
Amanita bisporigera	768	159	222	6162	4017	762	810	2219	1686	375	1464	267	1992	633	2007
Amanita brunnescens	768	159	222	2530	5679	765	810	1017	1740	375	1470	267	1998	639	1212
Amanita inopinata	768	159	222	1161	3958	762	810	1017	1665	393	1461	267	1989	636	996
Amanita muscaria	768	159	222	3239	8196	762	810	1017	1710	381	1452	267	1986	627	1905
Amanita phalloides	768	159	222	5812	12840	2092	810	999	1686	378	1464	267	3236	633	2058
Amanita pseudoporphyria	768	159	222	2340	1584	762	810	1017	1701	375	1464	267	1989	624	2019
Amanita sinensis	768	156	222	1155	1512	762	810	1017	1710	375	1452	267	1986	627	1593
Amanita thiersii	768	159	222	9721	11604	2108	810	2835	3218	363	1452	267	4116	627	1254
Amanita rimosa	768	159	222	7003	10190	2088	2036	2201	1692	375	1530	267	2947	657	2025
